# Supplementary material for: CCL5hi Macrophages Interact with CD8+ T Cells and Potentiate Responsiveness to PD‐1 Blockade Plus Chemotherapy in Esophageal Squamous Cell Carcinoma
Source: Adv Sci (Weinh). 2025 Sep 25;12(45):e09187. doi: 10.1002/advs.202409187 (PMC12677597; doi:10.1002/advs.202409187)
Supplement: Supplementary file 2 — Supporting Information [file ADVS-12-e09187-s001.zip]

Archive with 1 entries (1 files):
- Supplementary information-Tables.xlsx
