# Supplementary material for: CCL5hi Macrophages Interact with CD8+ T Cells and Potentiate Responsiveness to PD‐1 Blockade Plus Chemotherapy in Esophageal Squamous Cell Carcinoma
Source: Adv Sci (Weinh). 2025 Sep 25;12(45):e09187. doi: 10.1002/advs.202409187 (PMC12677597; doi:10.1002/advs.202409187)
Supplement: Supplementary file 2 — Supporting Information [file ADVS-12-e09187-s001.zip › Supplementary information-Tables.xlsx]

## Sheet: Figure 2B raw data
The raw data for Figure 2B
Tumor Volumes (mm3)				Tumor weight (g)
Control	αPD-1	nab-PTX	nab-PTX+αPD-1	Control	αPD-1	nab-PTX	nab-PTX+αPD-1
383.846	253.826	246.361	133.398	0.262	0.198	0.15	0.082
290.726	206.882	284.333	162.084	0.262	0.138	0.137	0.078
315.448	249.858	159.98	89.875	0.259	0.126	0.117	0.069
312.605	162.421	191.016	73.4106	0.222	0.115	0.105	0.064
160.946	188.733	94.3433	31.0773	0.148	0.087	0.085	0.019
184.769	145.909	84.2948	20.3259	0.117	0.068	0.061	0.008

## Sheet: Figure 3B  raw data
The raw data for Figure 3B
Tumor Volumes (mm3)			Tumor weight (g)
Control	Combo+clodro	Combo	Control	Combo+clodro	Combo
341.584	208.403	156.949	0.351	0.199	0.099
251.788	167.534	91.0882	0.267	0.183	0.073
222.775	143.338	64.3184	0.261	0.133	0.064
201.497	136.347	56.3176	0.136	0.125	0.058
97.0445	131.063	36.9233	0.103	0.101	0.031
82.3807	125.595	30.335	0.102	0.094	0.025

## Sheet: Figure 6B  raw data
The raw data for Figure 6B
Tumor Volumes (mm3)			Tumor weight (g)
Control	Combo	Combo+αCCL5	Control	Combo	Combo+αCCL5
882.75	285.254	1289.4	0.2634	0.1903	0.3123
654.606	155.579	832.454	0.255	0.147	0.2755
550.46	141.095	557.329	0.2486	0.1317	0.1816
295.223	130.327	226.965	0.2	0.1044	0.1718
108.705	34.0406	218.339	0.1099	0.0423	0.1383
93.2824	17.7268	193.854	0.0992	0.0224	0.1164

## Sheet: Figure 6E  raw data
The raw data for Figure 6E
	CD8+ T (%)	Tumor tissue volumes (mm3)	CD8+ T (%)/Tumor tissue volumes (cm3)
Control 1	3.56	441.375	8.0657
Control 2	0.41	54.3527	7.54333
Control 3	0.45	46.6412	9.64813
Combo 1	10.32	77.7893	132.666
Combo 2	10	70.5477	141.748
Combo 3	10.41	142.627	72.9875
Combo+αCCL5 1	0.31	96.927	3.19828
Combo+αCCL5 2	3.41	644.702	5.28927
Combo+αCCL5 3	3.38	416.227	8.12056

## Sheet: Figure 8K  raw data
The raw data for Figure 8K
Tumor Volumes (mm3)			Tumor weight (g)
Control	Combo	Combo+rCCL5	Control	Combo	Combo+rCCL5
537.498	430.244	96.2695	0.282	0.19	0.117
533.688	246.452	79.5705	0.277	0.13	0.095
517.685	223.953	68.3329	0.243	0.122	0.085
503.111	203.778	65.9719	0.212	0.134	0.066
498.92	168.383	32.565	0.202	0.117	0.011
493.803	81.2655	144.261	0.21	0.051	0.008

## Sheet: Supplementary Fig.4C-D raw data
The raw data for Supplementary Figure 4C-D
Tumor Volumes (mm3)		Tumor weight (g)
Combo	Combo+clodro	Combo	Combo+clodro
463.337	176.189	0.0105	0.3942
413.057	832.514	0.0424	0.2904
118.188	296.234	0.0929	0.2541
367.182	647.488	0.14	0.1575
306.044	395.227	0.1925	0.2841
87.983	793.975	0.2132	0.1902
13.8338	417.757	0.2571	0.1735

## Sheet: Supplementary Fig.4F-G raw data
The raw data for Supplementary Figure 4F-G
Tumor Volumes (mm3)			Tumor weight (g)
Control	Combo	Combo+αCSF1R	Control	Combo	Combo+αCSF1R
536.171	356.88	522.642	0.468	0.205	0.388
502.289	341.02	388.322	0.435	0.197	0.348
470.499	217.161	382.016	0.385	0.194	0.315
451.999	177.212	332.394	0.373	0.088	0.28
451.98	82.2403	296.596	0.365	0.047	0.201
444.925	79.2996	217.277	0.278	0.03	0.191

## Sheet: Supplementary Fig.11  raw data
The raw data for Supplementary Figure 11
	CD8+ T (%)	Tumor tissue weight (g)	CD8+ T (%)/Tumor tissue weight (g)
Control 1	3.56	0.1317	27.0311
Control 2	0.41	0.05494	7.46269
Control 3	0.45	0.049615	9.06984
Combo 1	10.32	0.0735	140.408
Combo 2	10	0.06585	151.86
Combo 3	10.41	0.09515	109.406
Combo+αCCL5 1	0.31	0.0582	5.32646
Combo+αCCL5 2	3.41	0.15615	21.838
Combo+αCCL5 3	3.38	0.13775	24.5372

## Sheet: Supplementary Fig.17  raw data
The raw data for Supplementary Figure 17
Tumor Volumes (mm3)		Tumor weight (g)
Combo	Combo+rCCL5	Combo	Combo+rCCL5
476.22	300.166	0.415	0.218
449.766	152.215	0.439	0.146
340.955	139.708	0.379	0.152
323.861	128.536	0.255	0.056
136.403	40.0565	0.122	0.054
117.368	76.2567	0.11	0.059
114.229	66.8918	0.089	0.132

## Sheet: Clinical information
Clinical information of patients
Patient ID	Gender	Age(yrs):	Location	differentiation	Smoking	Drinking	Response	T stage	N stage	Clinical stage	mfIHC
Pt1	M	56	Middle	Moderate	Yes	Yes	NR	3	2	III	CD8/CD68/panCK
Pt2	M	52	Lower	Moderate	Yes	Yes	NR	3	2	III	CD8/CD68/panCK
Pt3	M	63	Middle	Moderate	Yes	Yes	NR	3	2	III	CD8/CD68/panCK
Pt4	F	50	Middle	Poor	No	No	NR	2	2	III	CD8/CD68/panCK	STAT1/CD8/CD68/panCK
Pt5	M	69	Middle	Well	Yes	Yes	NR	2	1	II	CD8/CD68/panCK	STAT1/CD8/CD68/panCK
Pt6	M	66	Middle	Moderate	Yes	Yes	NR	3	2	III	CD8/CD68/panCK
Pt7	M	50	Lower	Moderate	Yes	No	NR	3	1	III	CD8/CD68/panCK	STAT1/CD8/CD68/panCK
Pt8	M	57	Middle	Moderate	Yes	No	NR	3	1	III	CD8/CD68/panCK	STAT1/CD8/CD68/panCK
Pt9	M	62	Lower	Poor	Yes	Yes	NR	3	1	III	CD8/CD68/panCK
Pt10	F	67	Middle	Moderate	No	No	MPR	2	0	III	CD8/CD68/panCK
Pt11	M	54	Middle	Moderate	Yes	Yes	MPR	3	2	III	CD8/CD68/panCK
Pt12	M	58	Middle	Moderate	No	No	MPR	1	0	II	CD8/CD68/panCK	STAT1/CD8/CD68/panCK
Pt13	M	60	Lower	Poor	Yes	Yes	MPR	1	0	II	CD8/CD68/panCK
Pt14	M	57	Middle	Moderate	No	No	MPR	3	2	III	CD8/CD68/panCK	STAT1/CD8/CD68/panCK
Pt15	M	52	Middle	Moderate	Yes	No	MPR	3	0	I	CD8/CD68/panCK
Pt16	M	63	Middle	Moderate	Yes	No	MPR	2	1	II	CD8/CD68/panCK
Pt17	F	70	Middle	Moderate	No	No	MPR	3	1	III	CD8/CD68/panCK	STAT1/CD8/CD68/panCK
Pt18	M	49	Middle	Moderate	Yes	Yes	pCR	3	2	III	CD8/CD68/panCK	STAT1/CD8/CD68/panCK
Pt19	M	49	Middle	Moderate	Yes	Yes	pCR	3	2	III	CD8/CD68/panCK
Pt20	M	47	Middle	Moderate	Yes	Yes	pCR	2	1	II	CD8/CD68/panCK
Pt21	F	63	Middle	Moderate	No	No	pCR	3	2	III	CD8/CD68/panCK	STAT1/CD8/CD68/panCK
Pt22	M	51	Middle	Moderate	Yes	Yes	pCR	3	1	III	CD8/CD68/panCK
Pt23	M	69	Middle	Moderate	Yes	No	pCR	2	1	II	CD8/CD68/panCK	STAT1/CD8/CD68/panCK
Pt24	M	66	Middle	Moderate	No	No	pCR	3	1	III	CD8/CD68/panCK
Pt25	F	66	Middle	Moderate	No	No	pCR	3	2	III	CD8/CD68/panCK
Pt26	M	61	Lower	Poor	Yes	Yes	NR	3	0	II		STAT1/CD8/CD68/panCK
Pt27	M	57	Lower	Moderate	No	No	pCR	3	1	IV		STAT1/CD8/CD69/panCK
Pt28	M	58	Lower	Moderate	Yes	No	pCR	1	2	IV		STAT1/CD8/CD70/panCK
Pt29	M	53	Middle/Lower	Well	Yes	No	MPR	3	2	III		STAT1/CD8/CD71/panCK
Pt30	M	69	Lower	Poor	Yes	No	NR	2	2	III		STAT1/CD8/CD72/panCK
Pt31	M	55	Middle/Lower	Moderate	No	Yes	NR	4	0	III		STAT1/CD8/CD73/panCK
Pt32	M	60	Upper	Squamous cell carcinoma	Yes	No	pCR	2	1	II		STAT1/CD8/CD74/panCK
Pt33	M	48	Lower	Squamous cell carcinoma	No	No	MPR	3	1	III		STAT1/CD8/CD75/panCK
Pt34	M	64	Lower	Moderate	Yes	Yes	NR	2	1	III		STAT1/CD8/CD76/panCK
Pt35	M	52	Middle/Lower	Moderate	No	No	MPR	2	3	III		STAT1/CD8/CD77/panCK
Pt36	M	68	Middle	Squamous cell carcinoma	No	No	NR	3	2	III		STAT1/CD8/CD78/panCK
Pt37	M	65	Middle	Moderate	Yes	Yes	MPR	3	3	IV		STAT1/CD8/CD68/panCK
Pt38	F	44	Middle	Moderate	No	No	MPR	2	1	II		STAT1/CD8/CD68/panCK
Pt39	M	63	Middle	Poor	Yes	Yes	NR	3	0	II		STAT1/CD8/CD68/panCK
Pt40	F	63	Middle	Poor	No	No	pCR	3	1	III		STAT1/CD8/CD68/panCK
Pt41	M	56	Middle	Moderate	Yes	Yes	pCR	3	2	III		STAT1/CD8/CD68/panCK
Pt42	M	46	Lower	Moderate	No	No	pCR	3	2	III		STAT1/CD8/CD68/panCK
